# Supplementary material for: The Identification of Opioid Receptors and Peptide Precursors in Human DRG Neurons Expressing Pain-Signaling Molecules Confirms Their Potential as Analgesic Targets
Source: Cells. 2025 May 11;14(10):694. doi: 10.3390/cells14100694 (PMC12110618; doi:10.3390/cells14100694)
Supplement: Supplementary file 1 [file cells-14-00694-s001.zip]

Archive with 1 entries (1 files):
- cells-3556250-supplementary.pdf
